# Supplementary material for: A Novel BODIPY-Zn Complex as Innovative Sonosensitizer for Enhanced Sonodynamic Therapy
Source: Molecules. 2025 Apr 2;30(7):1587. doi: 10.3390/molecules30071587 (PMC11990734; doi:10.3390/molecules30071587)
Supplement: Supplementary file 1 [file molecules-30-01587-s001.zip]

Archive with 1 entries (1 files):
- molecules-3523407-supplementary.pdf
